# Supplementary material for: Suppression of Proliferation of Human Glioblastoma Cells by Combined Phosphodiesterase and Multidrug Resistance-Associated Protein 1 Inhibition
Source: Int J Mol Sci. 2021 Sep 7;22(18):9665. doi: 10.3390/ijms22189665 (PMC8471536; doi:10.3390/ijms22189665)
Supplement: Supplementary file 1 [file ijms-22-09665-s001.zip]

Archive with 4 entries (4 files):
- Supplementary Figure S1.pdf
- Supplementary Material.pdf
- Supplementary Table S1.pdf
- Supplementary Table S2.xlsx
