# Supplementary material for: Suppression of Proliferation of Human Glioblastoma Cells by Combined Phosphodiesterase and Multidrug Resistance-Associated Protein 1 Inhibition
Source: Int J Mol Sci. 2021 Sep 7;22(18):9665. doi: 10.3390/ijms22189665 (PMC8471536; doi:10.3390/ijms22189665)
Supplement: Supplementary file 1 [file ijms-22-09665-s001.zip › Supplementary Table S2.xlsx]

## Sheet: Sheet1
	Treatment	Concentration, uM	U87MG								A172								T98G
			Mean	Std. Deviation	Std. Error of Mean	Number of values	t, df	P value (two tailed)	P value summary	Significant (alpha=0.05)?	Mean	Std. Deviation	Std. Error of Mean	Number of values	t, df	P value (two tailed)	P value summary	Significant (alpha=0.05)?	Mean	Std. Deviation	Std. Error of Mean	Number of values	t, df	P value (two tailed)	P value summary	Significant (alpha=0.05)?
	Vinpocetine	100	75.76	32.95	9.512	12	t=2.549, df=11	0.0271	*	Yes	80.08	27.17	7.843	12	t=2.540, df=11	0.0275	*	Yes	86.23	4.865	1.404	12	t=9.806, df=11	<0.0001	****	Yes
		10	96.97	8.712	2.904	9	t=1.044, df=8	0.327	ns	No	97.63	5.138	1.713	9	t=1.381, df=8	0.2045	ns	No	86.26	2.69	1.098	6	t=12.51, df=5	<0.0001	****	Yes
		1	99.02	11.13	3.711	9	t=0.2642, df=8	0.7983	ns	No	102.7	5.934	1.978	9	t=1.341, df=8	0.2168	ns	No	96.14	5.531	2.258	6	t=1.708, df=5	0.1484	ns	No
	EHNA	100	87.04	10.73	3.096	12	t=4.184, df=11	0.0015	**	Yes	80.66	10.75	2.776	15	t=6.965, df=14	<0.0001	****	Yes	56.19	18.11	5.227	12	t=8.383, df=11	<0.0001	****	Yes
		10	101.7	17.83	7.28	6	t=0.2343, df=5	0.824	ns	No	97.92	7.534	2.511	9	t=0.8283, df=8	0.4315	ns	No	82.55	4.902	1.634	9	t=10.68, df=8	<0.0001	****	Yes
		1	109.5	17.33	7.073	6	t=1.337, df=5	0.2389	ns	No	104.8	5.522	1.841	9	t=2.614, df=8	0.0309	*	Yes	94.78	5.816	1.939	9	t=2.691, df=8	0.0275	*	Yes
	Amrinone	100	85.33	15.47	4.465	12	t=3.285, df=11	0.0073	**	Yes	80.87	14.61	4.218	12	t=4.537, df=11	0.0008	***	Yes	91.28	5.314	1.534	12	t=5.682, df=11	0.0001	***	Yes
		10	106.8	18.94	7.16	7	t=0.9566, df=6	0.3757	ns	No	93.21	6.567	2.189	9	t=3.101, df=8	0.0147	*	Yes	96.15	5.637	1.879	9	t=2.048, df=8	0.0747	ns	No
		1	109.7	16.26	6.145	7	t=1.577, df=6	0.1659	ns	No	96.17	8.502	2.834	9	t=1.352, df=8	0.2133	ns	No	97.6	5.762	1.921	9	t=1.247, df=8	0.2477	ns	No
	Cilostamide	100	100.4	12.09	3.491	12	t=0.1140, df=11	0.9113	ns	No	74.6	16.04	4.631	12	t=5.485, df=11	0.0002	***	Yes	54.52	19.86	5.733	12	t=7.934, df=11	<0.0001	****	Yes
		10	95.29	6.848	2.283	9	t=2.062, df=8	0.0731	ns	No	88.66	7.798	2.599	9	t=4.362, df=8	0.0024	**	Yes	96.66	6.214	2.071	9	t=1.612, df=8	0.1457	ns	No
		1	96.97	3.676	1.225	9	t=2.473, df=8	0.0385	*	Yes	96.79	7.535	2.512	9	t=1.279, df=8	0.2367	ns	No	98.04	5.144	1.715	9	t=1.141, df=8	0.2871	ns	No
	Milrinone	100	99.35	9.845	2.842	12	t=0.2279, df=11	0.8239	ns	No	104.5	15.61	4.507	12	t=0.9993, df=11	0.3391	ns	No	97.69	5.888	1.7	12	t=1.361, df=11	0.2007	ns	No
		10	105	5.527	2.257	6	t=2.233, df=5	0.0759	ns	No	108.3	15.98	6.524	6	t=1.277, df=5	0.2577	ns	No	98.45	5.519	2.253	6	t=0.6872, df=5	0.5225	ns	No
		1	93.07	2.883	1.177	6	t=5.890, df=5	0.002	**	Yes	102.7	17.19	7.018	6	t=0.3810, df=5	0.7188	ns	No	94.5	2.878	1.175	6	t=4.679, df=5	0.0054	**	Yes
	Trequinsin	100	10.91	4.104	1.451	8	t=61.40, df=7	<0.0001	****	Yes	5.898	3.562	1.126	10	t=83.54, df=9	<0.0001	****	Yes	1.527	0.182	0.1051	3	t=937.2, df=2	<0.0001	****	Yes
		10	94.61	8.496	3.004	8	t=1.795, df=7	0.1157	ns	No	72.7	19.27	9.635	4	t=2.833, df=3	0.066	ns	No	97.06	3.267	1.886	3	t=1.559, df=2	0.2593	ns	No
		1	101	7.926	3.545	5	t=0.2871, df=4	0.7883	ns	No	97.18	2.632	1.316	4	t=2.140, df=3	0.1218	ns	No	106.8	2.843	1.641	3	t=4.156, df=2	0.0533	ns	No
	Irsogladine	100	85.99	10.31	2.976	12	t=4.709, df=11	0.0006	***	Yes	70.92	15.25	4.403	12	t=6.604, df=11	<0.0001	****	Yes	92.68	7.783	2.594	9	t=2.821, df=8	0.0224	*	Yes
		10	96.63	9.236	3.771	6	t=0.8937, df=5	0.4124	ns	No	106.4	10.22	4.174	6	t=1.529, df=5	0.1867	ns	No	99.1	7.591	3.099	6	t=0.2920, df=5	0.782	ns	No
		1	97.96	5.753	2.349	6	t=0.8667, df=5	0.4257	ns	No	105	7.509	3.066	6	t=1.615, df=5	0.1673	ns	No	97.92	4.541	1.854	6	t=1.123, df=5	0.3124	ns	No
		100	98.87	17.94	5.18	12	t=0.2177, df=11	0.8317	ns	No	81.76	27.54	7.95	12	t=2.295, df=11	0.0424	*	Yes	79.55	13.83	3.994	12	t=5.120, df=11	0.0003	***	Yes
	Piclamilast	10	93.65	10.87	4.437	6	t=1.431, df=5	0.2119	ns	No	91.83	4.694	1.916	6	t=4.261, df=5	0.008	**	Yes	88.6	10.29	4.199	6	t=2.716, df=5	0.042	*	Yes
		1	95.76	9.612	3.924	6	t=1.081, df=5	0.3289	ns	No	90.82	6.563	2.68	6	t=3.425, df=5	0.0187	*	Yes	95.23	4.862	1.985	6	t=2.404, df=5	0.0613	ns	No
		100	101.3	13.1	3.783	12	t=0.3332, df=11	0.7453	ns	No	94.86	13.83	3.993	12	t=1.287, df=11	0.2246	ns	No	79.98	7.604	2.535	9	t=7.898, df=8	<0.0001	****	Yes
	Ibudilast	10	86.29	8.005	3.268	6	t=4.194, df=5	0.0085	**	Yes	100.2	5.718	2.335	6	t=0.07619, df=5	0.9422	ns	No	89.13	3.874	1.582	6	t=6.870, df=5	0.001	***	Yes
		1	93.3	9.773	3.99	6	t=1.679, df=5	0.1541	ns	No	90.46	9.902	4.043	6	t=2.360, df=5	0.0647	ns	No	80.42	38.75	15.82	6	t=1.238, df=5	0.2706	ns	No
		100	91.81	7.716	2.227	12	t=3.678, df=11	0.0036	**	Yes	96.73	14.49	4.829	9	t=0.6768, df=8	0.5176	ns	No	96.71	6.903	1.993	12	t=1.651, df=11	0.1271	ns	No
	Rolipram	10	95.05	9.117	3.039	9	t=1.629, df=8	0.142	ns	No	109.2	9.389	3.833	6	t=2.402, df=5	0.0615	ns	No	103.8	4.975	2.031	6	t=1.852, df=5	0.1232	ns	No
		1	96.82	8.269	3.125	7	t=1.019, df=6	0.3476	ns	No	107.7	19.91	8.13	6	t=0.9427, df=5	0.3891	ns	No	102.8	5.293	2.161	6	t=1.314, df=5	0.2459	ns	No
		100	87.79	10.1	2.915	12	t=4.187, df=11	0.0015	**	Yes	94.02	7.559	2.182	12	t=2.739, df=11	0.0193	*	Yes	90.76	8.185	2.363	12	t=3.911, df=11	0.0024	**	Yes
	Roflumilast	10	86.14	7.27	2.968	6	t=4.671, df=5	0.0055	**	Yes	105.2	13.08	5.34	6	t=0.9825, df=5	0.371	ns	No	101.1	9.685	3.954	6	t=0.2724, df=5	0.7962	ns	No
		1	89.93	7.982	3.259	6	t=3.091, df=5	0.0271	*	Yes	109	12.28	5.013	6	t=1.793, df=5	0.1329	ns	No	102.4	4.763	1.944	6	t=1.246, df=5	0.2681	ns	No
		100	107.5	6.236	2.079	9	t=3.617, df=8	0.0068	**	Yes	82.25	15.2	4.389	12	t=4.045, df=11	0.0019	**	Yes	92.05	6.314	1.823	12	t=4.364, df=11	0.0011	**	Yes
	Sildenafil	10	98.68	6.208	2.069	9	t=0.6389, df=8	0.5407	ns	No	95.27	3.703	1.234	9	t=3.829, df=8	0.005	**	Yes	95.64	2.743	0.9142	9	t=4.774, df=8	0.0014	**	Yes
		1	92.88	5.652	1.884	9	t=3.777, df=8	0.0054	**	Yes	101.4	13.31	4.436	9	t=0.3183, df=8	0.7584	ns	No	94.28	2.854	0.9512	9	t=6.009, df=8	0.0003	***	Yes
		100	82.36	4.933	1.424	12	t=12.39, df=11	<0.0001	****	Yes	78.87	9.966	2.877	12	t=7.345, df=11	<0.0001	****	Yes	80.33	10.13	2.925	12	t=6.726, df=11	<0.0001	****	Yes
	Tadalafil	10	86.41	5.311	2.168	6	t=6.267, df=5	0.0015	**	Yes	96.37	14.11	5.761	6	t=0.6307, df=5	0.5559	ns	No	87.81	2.559	1.045	6	t=11.67, df=5	<0.0001	****	Yes
		1	85.08	7.397	3.02	6	t=4.939, df=5	0.0043	**	Yes	90.93	21.36	8.721	6	t=1.041, df=5	0.3457	ns	No	96.81	5.021	2.05	6	t=1.554, df=5	0.1808	ns	No
		100	49.72	2.968	0.9892	9	t=50.83, df=8	<0.0001	****	Yes	23.02	8.877	2.959	9	t=26.01, df=8	<0.0001	****	Yes	62.89	4.39	1.463	9	t=25.36, df=8	<0.0001	****	Yes
	MY-5445	10	98.58	5.242	2.14	6	t=0.6652, df=5	0.5354	ns	No	92.41	9.436	3.852	6	t=1.970, df=5	0.1059	ns	No	92.31	2.806	1.146	6	t=6.710, df=5	0.0011	**	Yes
		1	91.68	2.249	0.9181	6	t=9.064, df=5	0.0003	***	Yes	90.72	8.248	3.367	6	t=2.756, df=5	0.04	*	Yes	97.33	1.617	0.66	6	t=4.046, df=5	0.0099	**	Yes
		100	72.57	8.805	2.935	9	t=9.347, df=8	<0.0001	****	Yes	50.91	9.304	3.101	9	t=15.83, df=8	<0.0001	****	Yes	45.09	9.448	3.149	9	t=17.44, df=8	<0.0001	****	Yes
	Zaprinast	10	86.22	8.643	3.529	6	t=3.905, df=5	0.0114	*	Yes	75.73	5.34	2.18	6	t=11.13, df=5	0.0001	***	Yes	90.63	8.52	3.478	6	t=2.694, df=5	0.0431	*	Yes
		1	90.04	2.929	1.196	6	t=8.331, df=5	0.0004	***	Yes	97.21	4.542	1.854	6	t=1.504, df=5	0.1929	ns	No	98.27	3.43	1.4	6	t=1.238, df=5	0.2708	ns	No
		100	99.84	9.985	2.882	12	t=0.05460, df=11	0.9574	ns	No	89.36	7.442	2.148	12	t=4.954, df=11	0.0004	***	Yes	95.94	8.159	2.355	12	t=1.725, df=11	0.1124	ns	No
	BRL-50481	10	94.18	6.065	2.476	6	t=2.351, df=5	0.0655	ns	No	92.74	4.561	1.862	6	t=3.899, df=5	0.0114	*	Yes	99.13	2.673	1.091	6	t=0.7944, df=5	0.463	ns	No
		1	83.55	9.005	3.676	6	t=4.475, df=5	0.0066	**	Yes	92.05	6.259	2.555	6	t=3.112, df=5	0.0265	*	Yes	98.23	1.62	0.6613	6	t=2.676, df=5	0.0441	*	Yes
		100	84	10.21	3.403	9	t=4.702, df=8	0.0015	**	Yes	49.27	30.6	12.49	6	t=4.061, df=5	0.0097	**	Yes	63.32	3.004	1.226	6	t=29.91, df=5	<0.0001	****	Yes
	TC3.6	10	110.3	3.771	2.177	3	t=4.713, df=2	0.0422	*	Yes	91.85	1.355	0.7822	3	t=10.42, df=2	0.0091	**	Yes	103	0.6842	0.395	3	t=7.590, df=2	0.0169	*	Yes
		1	101.2	3.054	1.763	3	t=0.7073, df=2	0.5527	ns	No	87.45	3.162	1.825	3	t=6.875, df=2	0.0205	*	Yes	107.4	0.4541	0.2622	3	t=28.34, df=2	0.0012	**	Yes
		100	106.3	5.547	1.849	9	t=3.389, df=8	0.0095	**	Yes	96.73	7.607	2.536	9	t=1.291, df=8	0.2329	ns	No	103.1	10.88	3.627	9	t=0.8532, df=8	0.4184	ns	No
	PF04671536	10	88.91	7.29	4.209	3	t=2.636, df=2	0.1188	ns	No	94.28	0.8693	0.5019	3	t=11.40, df=2	0.0076	**	Yes	99.91	2.673	1.543	3	t=0.06045, df=2	0.9573	ns	No
		1	89.21	7.01	4.047	3	t=2.665, df=2	0.1167	ns	No	94.9	2.604	1.504	3	t=3.389, df=2	0.0771	ns	No	90.3	6.122	3.534	3	t=2.745, df=2	0.111	ns	No
		100	130.5	13.11	5.352	6	t=5.699, df=5	0.0023	**	Yes	78.02	25.63	7.399	12	t=2.970, df=11	0.0127	*	Yes	81.49	9.993	2.885	12	t=6.416, df=11	<0.0001	****	Yes
	BAY 73-6691	10	95.12	11.16	4.556	6	t=1.071, df=5	0.3331	ns	No	105.6	6.127	2.501	6	t=2.219, df=5	0.0772	ns	No	93.23	2.061	0.8413	6	t=8.049, df=5	0.0005	***	Yes
		1	85.27	12.39	5.06	6	t=2.911, df=5	0.0333	*	Yes	93.99	12.84	5.242	6	t=1.147, df=5	0.3033	ns	No	95.68	2.792	1.14	6	t=3.794, df=5	0.0127	*	Yes
		100	114.5	10.11	2.92	12	t=4.961, df=11	0.0004	***	Yes	79.08	29.01	8.376	12	t=2.498, df=11	0.0296	*	Yes	87.77	4.027	1.162	12	t=10.52, df=11	<0.0001	****	Yes
	PF04449613	10	101	8.314	3.394	6	t=0.2859, df=5	0.7864	ns	No	100.7	11.16	4.555	6	t=0.1529, df=5	0.8845	ns	No	97.71	1.342	0.7748	3	t=2.956, df=2	0.0979	ns	No
		1	96.56	6.713	2.741	6	t=1.255, df=5	0.2648	ns	No	93.8	5.933	2.422	6	t=2.559, df=5	0.0507	ns	No	98.07	2.714	1.567	3	t=1.231, df=2	0.3435	ns	No
		100	4.992	5.366	1.549	12	t=61.34, df=11	<0.0001	****	Yes	6.757	4.837	1.612	9	t=57.83, df=8	<0.0001	****	Yes	8.648	4.069	1.661	6	t=54.99, df=5	<0.0001	****	Yes
	PF-2545920	10	90.51	18.16	5.243	12	t=1.810, df=11	0.0977	ns	No	84.99	9.361	3.12	9	t=4.810, df=8	0.0013	**	Yes	64.45	3.082	1.258	6	t=28.25, df=5	<0.0001	****	Yes
		1	90.59	17.13	4.944	12	t=1.904, df=11	0.0834	ns	No	100.4	9.3	3.1	9	t=0.1242, df=8	0.9042	ns	No	94.94	1.935	0.7899	6	t=6.402, df=5	0.0014	**	Yes
		100	47.33	10.25	4.585	5	t=11.49, df=4	0.0003	***	Yes	33.61	6.661	3.331	4	t=19.93, df=3	0.0003	***	Yes	24.33	10.1	5.052	4	t=14.98, df=3	0.0006	***	Yes
	PQ10	10	45.48	5.054	2.26	5	t=24.12, df=4	<0.0001	****	Yes	31.28	4.664	2.086	5	t=32.94, df=4	<0.0001	****	Yes	18.08	6.517	2.914	5	t=28.11, df=4	<0.0001	****	Yes
		1	60.6	5.705	2.551	5	t=15.44, df=4	0.0001	***	Yes	40.67	7.945	3.553	5	t=16.70, df=4	<0.0001	****	Yes	28.65	6.674	2.985	5	t=23.91, df=4	<0.0001	****	Yes
		100	67.45	24.74	10.1	6	t=3.222, df=5	0.0234	*	Yes	44.9	4.133	1.687	6	t=32.66, df=5	<0.0001	****	Yes	40.33	12.32	5.031	6	t=11.86, df=5	<0.0001	****	Yes
	Papaverine	10	71.84	11.08	4.521	6	t=6.227, df=5	0.0016	**	Yes	73.79	6.562	2.679	6	t=9.784, df=5	0.0002	***	Yes	58.63	7.779	3.176	6	t=13.03, df=5	<0.0001	****	Yes
		1	83.92	9.055	3.697	6	t=4.349, df=5	0.0074	**	Yes	88.77	11.46	4.677	6	t=2.402, df=5	0.0615	ns	No	96.36	5.553	2.267	6	t=1.607, df=5	0.169	ns	No
		100	109.6	12.66	4.218	9	t=2.274, df=8	0.0525	ns	No	83.08	5.327	1.538	12	t=11.00, df=11	<0.0001	****	Yes	92.3	5.901	1.967	9	t=3.913, df=8	0.0045	**	Yes
	TAK-063	10	91.75	6.809	2.78	6	t=2.968, df=5	0.0312	*	Yes	88.05	3.413	1.393	6	t=8.576, df=5	0.0004	***	Yes	84.93	2.955	1.206	6	t=12.49, df=5	<0.0001	****	Yes
		1	95.74	8.543	3.488	6	t=1.222, df=5	0.2763	ns	No	89.63	9.477	3.869	6	t=2.680, df=5	0.0438	*	Yes	90.3	3.976	1.623	6	t=5.975, df=5	0.0019	**	Yes
		100	91.26	19.34	5.583	12	t=1.566, df=11	0.1457	ns	No	53.1	11	2.84	15	t=16.51, df=14	<0.0001	****	Yes	43.9	5.833	1.506	15	t=37.25, df=14	<0.0001	****	Yes
	TC-E-5005	10	90.78	7.545	2.515	9	t=3.668, df=8	0.0063	**	Yes	87.73	6.83	2.277	9	t=5.391, df=8	0.0007	***	Yes	86.34	6.286	2.095	9	t=6.521, df=8	0.0002	***	Yes
		1	93.02	5.268	1.756	9	t=3.977, df=8	0.0041	**	Yes	97.54	12.74	4.247	9	t=0.5803, df=8	0.5777	ns	No	97.85	5.668	1.889	9	t=1.135, df=8	0.2891	ns	No
		100	104.4	6.634	2.211	9	t=1.996, df=8	0.081	ns	No	92.11	6.916	1.996	12	t=3.951, df=11	0.0023	**	Yes	86.72	4.245	1.225	12	t=10.84, df=11	<0.0001	****	Yes
	BC11-38	10	88.91	6.646	3.837	3	t=2.892, df=2	0.1017	ns	No	100	4.152	2.397	3	t=4.171e-006, df=2	>0.9999	ns	No	95.17	1.05	0.6064	3	t=7.962, df=2	0.0154	*	Yes
		1	89.25	1.041	0.6009	3	t=17.89, df=2	0.0031	**	Yes	99.9	2.714	1.567	3	t=0.06136, df=2	0.9567	ns	No	92.91	1.748	1.009	3	t=7.026, df=2	0.0197	*	Yes
		100	93.64	15.87	4.582	12	t=1.389, df=11	0.1924	ns	No	95.46	8.984	2.594	12	t=1.749, df=11	0.1081	ns	No	91.83	4.861	1.62	9	t=5.042, df=8	0.001	***	Yes
	Caffeine	10	100.5	17.7	7.225	6	t=0.06559, df=5	0.9502	ns	No	96.87	5.617	2.293	6	t=1.366, df=5	0.2301	ns	No	89.41	2.992	1.222	6	t=8.667, df=5	0.0003	***	Yes
		1	102	21.61	8.823	6	t=0.2259, df=5	0.8302	ns	No	94.87	5.755	2.349	6	t=2.184, df=5	0.0808	ns	No	91.07	4.99	2.037	6	t=4.385, df=5	0.0071	**	Yes
		100	96.68	5.867	1.694	12	t=1.958, df=11	0.0761	ns	No	89.61	5.552	1.603	12	t=6.482, df=11	<0.0001	****	Yes	90.57	3.473	1.003	12	t=9.406, df=11	<0.0001	****	Yes
	IBMX	10	90.84	4.639	1.894	6	t=4.834, df=5	0.0047	**	Yes	90.07	8.125	3.317	6	t=2.992, df=5	0.0304	*	Yes	95.32	3.597	1.468	6	t=3.185, df=5	0.0244	*	Yes
		1	90.48	6.99	2.854	6	t=3.336, df=5	0.0207	*	Yes	92.82	4.747	1.938	6	t=3.706, df=5	0.0139	*	Yes	94.62	3.255	1.329	6	t=4.045, df=5	0.0099	**	Yes
	DMSO		100	10.99	2.747	16					100	5.046	1.261	16					100	2.73	0.7881	12
